# Supplementary material for: Crossing the Barrier: Eikenella corrodens Bacteremia Following CNS Infection in a Patient Treated with Nivolumab—A Case Report and Literature Review
Source: Microorganisms. 2025 Sep 12;13(9):2135. doi: 10.3390/microorganisms13092135 (PMC12472742; doi:10.3390/microorganisms13092135)
Supplement: Supplementary file 1 [file microorganisms-13-02135-s001.zip]

Archive with 1 entries (1 files):
- microorganisms-3830930-supplementary.pdf
